# Supplementary material for: Comparison of BMI changes in Japanese adults receiving face-to-face versus online counseling for specific health guidance: a noninferiority prospective observational study
Source: J Occup Health. 2024 May 10;66(1):uiae026. doi: 10.1093/joccuh/uiae026 (PMC11170213; doi:10.1093/joccuh/uiae026)
Supplement: Web_Material_uiae026 [file web_material_uiae026.zip]

Archive with 3 entries (3 files):
- Appendix_1_r2.xlsx
- Appendix_2_r2.xlsx
- Appendix_3_r2.xlsx
