# Supplementary material for: Comparison of BMI changes in Japanese adults receiving face-to-face versus online counseling for specific health guidance: a noninferiority prospective observational study
Source: J Occup Health. 2024 May 10;66(1):uiae026. doi: 10.1093/joccuh/uiae026 (PMC11170213; doi:10.1093/joccuh/uiae026)
Supplement: Web_Material_uiae026 [file web_material_uiae026.zip › Appendix_1_r2.xlsx]

## Sheet: Appendix 1
Appendix 1. Participants' characteristics at baseline according to the year of the health checkup
		Overall (n=1431)	FY2019 (n=275)		FY2020 (n=1156)
		n	n	%	n	%	P
Sex	Men	705	143	52	562	48.6	.313
	Women	726	132	48	594	51.4
Head Office Location	Kanto region	959	224	81.5	735	63.6	<.001
	Other than Kanto region	472	51	18.5	421	36.4
Company size (number of employees)	999 or less	287	32	11.6	255	22.1	<.001
	1,000 or more	1144	243	88.4	901	77.9
Classification of specific health guidance	Active support	731	141	51.3	590	51	.944
	Motivational support	700	134	48.7	566	49
Smoking	Yes	438	178	64.7	815	70.5	.062
	No	993	97	35.3	341	29.5
Exercising	Yes	243	49	17.8	194	16.8	.016
	No	1184	223	81.1	961	83.1
	Missing	4	3	1.1	1	0.1
Alcohol consumption	Everyday	315	77	28	238	20.6	.003
	Less than everyday	1113	196	71.3	917	79.3
	Missing	3	2	0.7	1	0.1
		n	mean	SD	mean	SD	P
Age	years	1431	52.19	8.05	50.34	7.17	<.001
BMI		1431	27.13	3.18	27.75	3.68	.005
Systolic blood pressure	mmHg	1431	140.84	14.5	134.46	15.74	<.001
AST（GOT）	IU/L	1431	25	15.13	25.46	12.05	.589
ALT（GPT）	IU/L	1431	28.85	22.49	30.62	26.2	.304
γ-GT（γ-GTP）	IU/L	1431	46.36	50.61	42.2	45.29	.181
Triglyceride	mg/dL	1431	130.17	88.46	136.22	106.78	.384
HDL-cholesterol	mg/dL	1431	64.13	17.98	59.48	15.56	<.001
LDL-cholesterol	mg/dL	1198	149.76	35.19	139.71	32.64	<.001
HbA1c	%	1431	5.67	0.38	5.66	0.59	.871
For categorical variables, Chi-square or Fisher's exact probability tests were used. For continuous variables, an unpaired t-test was used.
