# Supplementary material for: Comparison of BMI changes in Japanese adults receiving face-to-face versus online counseling for specific health guidance: a noninferiority prospective observational study
Source: J Occup Health. 2024 May 10;66(1):uiae026. doi: 10.1093/joccuh/uiae026 (PMC11170213; doi:10.1093/joccuh/uiae026)
Supplement: Web_Material_uiae026 [file web_material_uiae026.zip › Appendix_2_r2.xlsx]

## Sheet: Appendix 2
Appendix 2. Participants' characteristics at baseline according to the health guidance method after multiple imputations
		Overall (n=1431)	Face-to-face (n=976)		Online (n=455)
		n	n	%	n	%
Sex	Men	705	491	50.3	214	47
	Women	726	485	49.7	241	53
Head Office Location	Kanto region	959	693	71	266	58.5
	Other than Kanto region	472	283	29	189	41.5
Company size (number of employees)	999 or less	287	217	22.2	70	15.4
	1,000 or more	1144	759	77.8	385	84.6
Classification of specific health guidance	Active support	731	466	47.7	265	58.2
	Motivational support	700	510	52.3	190	41.8
Smoking	Yes	438	301	30.8	137	30.1
	No	993	675	69.2	318	69.9
Exercising	Yes	243.7	164	16.8	79.7	17.5
	No	1187.4	812	83.2	375.4	82.5
Alcohol consumption	Everyday	315.5	207	21.2	108.5	23.8
	Less than everyday	1115.6	769	78.8	346.6	76.2
		n	mean	SD	mean	SD
Age	years	1431	51.08	－	49.87	－
BMI		1431	27.61	－	27.68	－
Systolic blood pressure	mmHg	1431	136.75	－	133.39	－
AST（GOT）	IU/L	1431	24.82	－	26.55	－
ALT（GPT）	IU/L	1431	29.98	－	30.91	－
γ-GT（γ-GTP）	IU/L	1431	41.94	－	45.28	－
Triglyceride	mg/dL	1431	129.51	－	146.94	－
HDL-cholesterol	mg/dL	1431	60.7	－	59.68	－
LDL-cholesterol	mg/dL	1431	141.71	－	141.5	－
HbA1c	%	1431	5.66	－	5.65	－
