# Supplementary material for: Comparison of BMI changes in Japanese adults receiving face-to-face versus online counseling for specific health guidance: a noninferiority prospective observational study
Source: J Occup Health. 2024 May 10;66(1):uiae026. doi: 10.1093/joccuh/uiae026 (PMC11170213; doi:10.1093/joccuh/uiae026)
Supplement: Web_Material_uiae026 [file web_material_uiae026.zip › Appendix_3_r2.xlsx]

## Sheet: Table 3
Appendix 3. The association between health guidance methods and changes in BMI among the eligible participants, excluding those who had undergone specific health checkups in FY 2019
	Inverse probability of treatment weighting (after multiple imputations) n=1,156				Multiple regression analysis (complete case analysis) n=1,122
	β	95% confidence interval	P		β	95% confidence interval	P
Face-to-face	reference				reference
Online	-0.032	-0.187, 0.124	.691		-0.028	-0.180, 0.125	.722
Adjusted for age, sex, head office location, company size, health guidance category, systolic blood pressure, AST (GOT), ALT (GPT), γ-GT (γ-GTP), triglycerides, HDL cholesterol, LDL cholesterol, HbA1c, smoking, exercise, frequency of drinking in multiple regression analysis (complete case analysis)
